# Supplementary material for: Twenty-Week Dietary Supplementation with Beeswax Alcohol (BWA; Raydel®) Ameliorates High-Cholesterol-Induced Long-Term Dyslipidemia and Organ Damage in Hyperlipidemic Zebrafish in a Dose-Dependent Manner: A Comparative Analysis Between BWA and Coenzyme Q10
Source: Pharmaceuticals (Basel). 2024 Oct 26;17(11):1434. doi: 10.3390/ph17111434 (PMC11597599; doi:10.3390/ph17111434)
Supplement: Supplementary file 1 [file pharmaceuticals-17-01434-s001.zip]

Archive with 1 entries (1 files):
- pharmaceuticals-3254078-supplementary.pdf
